# Supplementary material for: B6 Mouse Strain: The Best Fit for LPS-Induced Interstitial Cystitis Model
Source: Int J Mol Sci. 2021 Nov 8;22(21):12053. doi: 10.3390/ijms222112053 (PMC8585067; doi:10.3390/ijms222112053)
Supplement: Supplementary file 1 [file ijms-22-12053-s001.zip]

Archive with 1 entries (1 files):
- ijms-1433296-supplementary.pdf
